# Supplementary material for: Constrained optimization: evaluating possible packages of community health interventions with competing resource requirements in Galmudug, Somalia
Source: Health Policy Plan. 2025 Mar 11;40(5):566–77. doi: 10.1093/heapol/czaf014 (PMC12063593; doi:10.1093/heapol/czaf014)
Supplement: czaf014_Supp [file czaf014_supp.zip]

Archive with 1 entries (1 files):
- OnlineAppendix.pdf
